# Supplementary material for: Accuracy and Reproducibility of Handheld 3D Ultrasound Versus Conventional 2D Ultrasound for Urinary Bladder Volume Measurement: A Prospective Comparative Study
Source: Diagnostics (Basel). 2025 Sep 3;15(17):2229. doi: 10.3390/diagnostics15172229 (PMC12428280; doi:10.3390/diagnostics15172229)
Supplement: Supplementary file 1 [file diagnostics-15-02229-s001.zip]

Archive with 1 entries (1 files):
- diagnostics-3847585-supplementary.pdf
